# Supplementary material for: Two new species of the leafhopper genus Mitjaevia Dworakowska from China (Hemiptera, Cicadellidae, Typhlocybinae)
Source: Zookeys. 2020 Aug 27;964:31–40. doi: 10.3897/zookeys.964.48655 (PMC7471134; doi:10.3897/zookeys.964.48655)
Supplement: XML Treatment for Mitjaevia [file zookeys.964.48655-treatment1.xml]

<!DOCTYPE tp:taxon-treatment
  PUBLIC "-//TaxonX//DTD Taxonomic Treatment Publishing DTD v0 20100105//EN" "tax-treatment-NSO.dtd">
<tp:taxon-treatment xmlns:tp="http://www.plazi.org/taxpub"><tp:treatment-meta><kwd-group><label>Taxon classification</label><kwd><named-content xmlns:xlink="http://www.w3.org/1999/xlink" content-type="kingdom">Animalia</named-content></kwd><kwd><named-content xmlns:xlink="http://www.w3.org/1999/xlink" content-type="order">Hemiptera</named-content></kwd><kwd><named-content xmlns:xlink="http://www.w3.org/1999/xlink" content-type="family">Cicadellidae</named-content></kwd></kwd-group><mixed-citation publication-type="journal"><person-group><name><surname>Chen</surname><given-names>Xiaoxiao</given-names></name><name><surname>Song</surname><given-names>Yuehua</given-names></name></person-group><article-title>Two new species of the leafhopper genus <italic><tp:taxon-name><tp:taxon-name-part taxon-name-part-type="genus" reg="Mitjaevia">Mitjaevia</tp:taxon-name-part></tp:taxon-name></italic> Dworakowska from China (<tp:taxon-name><tp:taxon-name-part taxon-name-part-type="order">Hemiptera</tp:taxon-name-part></tp:taxon-name>, <tp:taxon-name><tp:taxon-name-part taxon-name-part-type="family">Cicadellidae</tp:taxon-name-part></tp:taxon-name>, <tp:taxon-name><tp:taxon-name-part taxon-name-part-type="subfamily">Typhlocybinae</tp:taxon-name-part></tp:taxon-name>)</article-title><source>Zookeys</source><day>27</day><month>8</month><year>2020</year><volume>964</volume><fpage>31</fpage><lpage>40</lpage><pub-id pub-id-type="doi">10.3897/zookeys.964.48655</pub-id></mixed-citation></tp:treatment-meta><tp:nomenclature><tp:taxon-name><object-id xmlns:xlink="http://www.w3.org/1999/xlink" content-type="arpha" xlink:type="simple">CB58CCA0-E6C1-5EC1-A5E5-85E704CD6B6E</object-id>
            <tp:taxon-name-part taxon-name-part-type="genus" reg="Mitjaevia">Mitjaevia</tp:taxon-name-part>
          </tp:taxon-name><tp:taxon-authority>Dworakowska, 1970</tp:taxon-authority><tp:nomenclature-citation-list><tp:nomenclature-citation><tp:taxon-name>
                <tp:taxon-name-part taxon-name-part-type="genus" reg="Mitjaevia">Mitjaevia</tp:taxon-name-part>
              </tp:taxon-name><comment>Dworakowska, 1970: 763.</comment></tp:nomenclature-citation></tp:nomenclature-citation-list></tp:nomenclature><tp:treatment-sec sec-type="type species" id="SECID0EUBAC"><title>Type species.</title><p><italic><tp:taxon-name><tp:taxon-name-part taxon-name-part-type="genus" reg="Erythroneura">Erythroneura</tp:taxon-name-part> <tp:taxon-name-part taxon-name-part-type="species" reg="amseli">amseli</tp:taxon-name-part></tp:taxon-name></italic> Dlabola, 1961, by original designation.</p></tp:treatment-sec><tp:treatment-sec sec-type="diagnosis" id="SECID0EFCAC"><title>Diagnosis.</title><p>Species with distinctive dark brown markings; head distinctly narrower than pronotum; male pygofer with simple dorsal appendage and sometimes ventral appendage; subgenital plate with a series of lateral peg-like setae basally or subbasally and a few macrosetae centrally at midlength; style elongate with subapical extension and variably developed lateral lobe; aedeagus with shaft cylindrical or laterally compressed, with or without processes, with ventral gonopore, basal apodeme variably developed and preatrium distinct.</p></tp:treatment-sec><tp:treatment-sec sec-type="distribution" id="SECID0EKCAC"><title>Distribution.</title><p>Palaearctic and Oriental Regions.</p></tp:treatment-sec><tp:treatment-sec sec-type="remarks" id="SECID0EPCAC"><title>Remarks.</title><p><xref ref-type="bibr" rid="B10">Dworakowska (1970</xref>: 763–765) gave a detailed description of this genus based on the three included species known at that time; based on subsequently included species a modified description was given by <xref ref-type="bibr" rid="B19">Song et al. (2011</xref>: 26–27) and <xref ref-type="bibr" rid="B9">Dmitriev (2020)</xref>. In addition, the female valvulae are described and figured here for the first time. Although a diagnosis is given above, clearly further studies are needed to elucidate fully the diagnostic characters of the genus and to test if the genus is monophyletic in the light of the observed variation in male genitalia between species.</p><sec sec-type="Checklist to species of the genus Mitjaevia" id="SECID0EBDAC"><title>Checklist to species of the genus <italic><tp:taxon-name><tp:taxon-name-part taxon-name-part-type="genus" reg="Mitjaevia">Mitjaevia</tp:taxon-name-part></tp:taxon-name></italic></title><p>1 <italic><tp:taxon-name><tp:taxon-name-part taxon-name-part-type="genus" reg="Mitjaevia">Mitjaevia</tp:taxon-name-part> <tp:taxon-name-part taxon-name-part-type="species" reg="amseli">amseli</tp:taxon-name-part></tp:taxon-name></italic> (Dlabola, 1961: 297, figs 137–141, <italic><tp:taxon-name><tp:taxon-name-part taxon-name-part-type="genus" reg="Erythroneura">Erythroneura</tp:taxon-name-part></tp:taxon-name></italic>. Uzbekistan); <xref ref-type="bibr" rid="B8">Dlabola 1964</xref>: 248, Afghanistan; <xref ref-type="bibr" rid="B10">Dworakowska 1970</xref>: 765, figs 33–44, transferred to <italic><tp:taxon-name><tp:taxon-name-part taxon-name-part-type="genus" reg="Mitjaevia">Mitjaevia</tp:taxon-name-part></tp:taxon-name></italic>. Kazakhstan; Korolevskaya, 1976: 42–43, figs 7, 8.</p><p>2 <italic><tp:taxon-name><tp:taxon-name-part taxon-name-part-type="genus" reg="Mitjaevia">Mitjaevia</tp:taxon-name-part> <tp:taxon-name-part taxon-name-part-type="species" reg="atropictila">atropictila</tp:taxon-name-part></tp:taxon-name></italic> (Ahmed, 1970a: 35; fig. 5: A–F, <italic><tp:taxon-name><tp:taxon-name-part taxon-name-part-type="genus" reg="Erythroneura">Erythroneura</tp:taxon-name-part></tp:taxon-name></italic>. Pakistan); <xref ref-type="bibr" rid="B17">Sharma 1984</xref>: 33, figs 19–29, transferred to <italic><tp:taxon-name><tp:taxon-name-part taxon-name-part-type="genus" reg="Mitjaevia">Mitjaevia</tp:taxon-name-part></tp:taxon-name></italic>. India.</p><p>3 <italic><tp:taxon-name><tp:taxon-name-part taxon-name-part-type="genus" reg="Mitjaevia">Mitjaevia</tp:taxon-name-part> <tp:taxon-name-part taxon-name-part-type="species" reg="aurantiaca">aurantiaca</tp:taxon-name-part></tp:taxon-name></italic> (Mitjaev, 1969: 1045; figs 1, 2, <italic><tp:taxon-name><tp:taxon-name-part taxon-name-part-type="genus" reg="Erythroneura">Erythroneura</tp:taxon-name-part></tp:taxon-name></italic>. Kazakhstan); <xref ref-type="bibr" rid="B10">Dworakowska 1970</xref>: 765, transferred to <italic><tp:taxon-name><tp:taxon-name-part taxon-name-part-type="genus" reg="Mitjaevia">Mitjaevia</tp:taxon-name-part></tp:taxon-name></italic>; <xref ref-type="bibr" rid="B15">Korolevskaya 1976</xref>: 42, figs 9, 10.</p><p>4 <italic><tp:taxon-name><tp:taxon-name-part taxon-name-part-type="genus" reg="Mitjaevia">Mitjaevia</tp:taxon-name-part> <tp:taxon-name-part taxon-name-part-type="species" reg="aurea">aurea</tp:taxon-name-part></tp:taxon-name></italic> Dworakowska, 1994: 118; figs 407–414. India.</p><p>5 <italic><tp:taxon-name><tp:taxon-name-part taxon-name-part-type="genus" reg="Mitjaevia">Mitjaevia</tp:taxon-name-part> <tp:taxon-name-part taxon-name-part-type="species" reg="bibichanae">bibichanae</tp:taxon-name-part></tp:taxon-name></italic> (Dlabola, 1961: 296, figs 131–135, <italic><tp:taxon-name><tp:taxon-name-part taxon-name-part-type="genus" reg="Erythroneura">Erythroneura</tp:taxon-name-part></tp:taxon-name></italic>. Uzbekistan); <xref ref-type="bibr" rid="B15">Korolevskaya 1976</xref>: 43–44, figs 11–13, transferred to <italic><tp:taxon-name><tp:taxon-name-part taxon-name-part-type="genus" reg="Mitjaevia">Mitjaevia</tp:taxon-name-part></tp:taxon-name></italic>. Tadzhikistan.</p><p>6 <italic><tp:taxon-name><tp:taxon-name-part taxon-name-part-type="genus" reg="Mitjaevia">Mitjaevia</tp:taxon-name-part> <tp:taxon-name-part taxon-name-part-type="species" reg="callosa">callosa</tp:taxon-name-part></tp:taxon-name></italic> Dworakowska, 1980: 179; figs 263–272. India.</p><p>7 <italic><tp:taxon-name><tp:taxon-name-part taxon-name-part-type="genus" reg="Mitjaevia">Mitjaevia</tp:taxon-name-part> <tp:taxon-name-part taxon-name-part-type="species" reg="diana">diana</tp:taxon-name-part></tp:taxon-name></italic> (Distant, 1918: 100, <italic><tp:taxon-name><tp:taxon-name-part taxon-name-part-type="genus" reg="Typhlocyba">Typhlocyba</tp:taxon-name-part></tp:taxon-name></italic>. India); <xref ref-type="bibr" rid="B10">Dworakowska 1970</xref>: 765; <xref ref-type="bibr" rid="B12">1980</xref>: 179, figs 252–262, transferred to <italic><tp:taxon-name><tp:taxon-name-part taxon-name-part-type="genus" reg="Mitjaevia">Mitjaevia</tp:taxon-name-part></tp:taxon-name></italic>. India, Kazakhstan.</p><p>8 <italic><tp:taxon-name><tp:taxon-name-part taxon-name-part-type="genus" reg="Mitjaevia">Mitjaevia</tp:taxon-name-part> <tp:taxon-name-part taxon-name-part-type="species" reg="elegantula">elegantula</tp:taxon-name-part></tp:taxon-name></italic> Dworakowska, 1994: 119; figs 415–425. India.</p><p>9 <italic><tp:taxon-name><tp:taxon-name-part taxon-name-part-type="genus" reg="Mitjaevia">Mitjaevia</tp:taxon-name-part> <tp:taxon-name-part taxon-name-part-type="species" reg="korolevskayae">korolevskayae</tp:taxon-name-part></tp:taxon-name></italic> Dworakowska, 1979: 44; figs 349–358. Vietnam.</p><p>10 <italic><tp:taxon-name><tp:taxon-name-part taxon-name-part-type="genus" reg="Mitjaevia">Mitjaevia</tp:taxon-name-part> <tp:taxon-name-part taxon-name-part-type="species" reg="maculata">maculata</tp:taxon-name-part></tp:taxon-name></italic> (Ahmed, 1970b: 175; fig. 6: A–H, <italic><tp:taxon-name><tp:taxon-name-part taxon-name-part-type="genus" reg="Helionidia">Helionidia</tp:taxon-name-part></tp:taxon-name></italic>. Pakistan); <xref ref-type="bibr" rid="B14">Dworakowska and Viraktamath 1975</xref>: 529, transferred to <italic><tp:taxon-name><tp:taxon-name-part taxon-name-part-type="genus" reg="Mitjaevia">Mitjaevia</tp:taxon-name-part></tp:taxon-name></italic>. India.</p><p>11 <italic><tp:taxon-name><tp:taxon-name-part taxon-name-part-type="genus" reg="Mitjaevia">Mitjaevia</tp:taxon-name-part> <tp:taxon-name-part taxon-name-part-type="species" reg="nanaoensis">nanaoensis</tp:taxon-name-part></tp:taxon-name></italic> Chiang &amp; Knight, 1990: 223; fig. 18: 1–7. China.</p><p>12 <italic><tp:taxon-name><tp:taxon-name-part taxon-name-part-type="genus" reg="Mitjaevia">Mitjaevia</tp:taxon-name-part> <tp:taxon-name-part taxon-name-part-type="species" reg="narzikulovi">narzikulovi</tp:taxon-name-part></tp:taxon-name></italic> Korolevskaya, 1976: 43; figs 1–6. Tadzhikistan.</p><p>13 <italic><tp:taxon-name><tp:taxon-name-part taxon-name-part-type="genus" reg="Mitjaevia">Mitjaevia</tp:taxon-name-part> <tp:taxon-name-part taxon-name-part-type="species" reg="notata">notata</tp:taxon-name-part></tp:taxon-name></italic> (Ahmed &amp; Khokhar, 1971: 70; fig. 4a–f, <italic><tp:taxon-name><tp:taxon-name-part taxon-name-part-type="genus" reg="Helionidia">Helionidia</tp:taxon-name-part></tp:taxon-name></italic>. Pakistan); <xref ref-type="bibr" rid="B12">Dworakowska 1980</xref>: 179, transferred to <italic><tp:taxon-name><tp:taxon-name-part taxon-name-part-type="genus" reg="Mitjaevia">Mitjaevia</tp:taxon-name-part></tp:taxon-name></italic>. India.</p><p>14 <italic><tp:taxon-name><tp:taxon-name-part taxon-name-part-type="genus" reg="Mitjaevia">Mitjaevia</tp:taxon-name-part> <tp:taxon-name-part taxon-name-part-type="species" reg="protuberanta">protuberanta</tp:taxon-name-part></tp:taxon-name></italic> Song, Li &amp; Xiong, 2011: 27; figs 1–10. China.</p><p>15 <italic><tp:taxon-name><tp:taxon-name-part taxon-name-part-type="genus" reg="Mitjaevia">Mitjaevia</tp:taxon-name-part> <tp:taxon-name-part taxon-name-part-type="species" reg="shibingensis">shibingensis</tp:taxon-name-part></tp:taxon-name></italic> sp. nov. China.</p><p>16 <italic><tp:taxon-name><tp:taxon-name-part taxon-name-part-type="genus" reg="Mitjaevia">Mitjaevia</tp:taxon-name-part> <tp:taxon-name-part taxon-name-part-type="species" reg="sikkimensis">sikkimensis</tp:taxon-name-part></tp:taxon-name></italic> Dworakowska, 1994: 119; figs 426–434. India.</p><p>17 <italic><tp:taxon-name><tp:taxon-name-part taxon-name-part-type="genus" reg="Mitjaevia">Mitjaevia</tp:taxon-name-part> <tp:taxon-name-part taxon-name-part-type="species" reg="dworakowskae">dworakowskae</tp:taxon-name-part></tp:taxon-name></italic> sp. nov. China.</p><p>18 <italic><tp:taxon-name><tp:taxon-name-part taxon-name-part-type="genus" reg="Mitjaevia">Mitjaevia</tp:taxon-name-part> <tp:taxon-name-part taxon-name-part-type="species" reg="tappana">tappana</tp:taxon-name-part></tp:taxon-name></italic> Chiang &amp; Knight, 1990: 224; fig. 19: 1–7. China.</p><p>19 <italic><tp:taxon-name><tp:taxon-name-part taxon-name-part-type="genus" reg="Mitjaevia">Mitjaevia</tp:taxon-name-part> <tp:taxon-name-part taxon-name-part-type="species" reg="wangwushana">wangwushana</tp:taxon-name-part></tp:taxon-name></italic> Song, Li &amp; Xiong, 2011: 29; figs 11–19. China.</p></sec></tp:treatment-sec><ref-list><ref id="B10"><mixed-citation xmlns:xlink="http://www.w3.org/1999/xlink" xlink:type="simple"><person-group><name name-style="western"><surname>Dworakowska</surname><given-names>I</given-names></name></person-group> (<year>1970</year>) <article-title>On the genera <italic><tp:taxon-name><tp:taxon-name-part taxon-name-part-type="genus">Asianidia</tp:taxon-name-part></tp:taxon-name></italic> Zachv. and <italic><tp:taxon-name><tp:taxon-name-part taxon-name-part-type="genus">Singapora</tp:taxon-name-part></tp:taxon-name></italic> Mahm. with the description of two new genera (<tp:taxon-name><tp:taxon-name-part taxon-name-part-type="suborder">Auchenorrhyncha</tp:taxon-name-part></tp:taxon-name>, <tp:taxon-name><tp:taxon-name-part taxon-name-part-type="family">Cicadellidae</tp:taxon-name-part></tp:taxon-name>, <tp:taxon-name><tp:taxon-name-part taxon-name-part-type="subfamily">Typhlocybinae</tp:taxon-name-part></tp:taxon-name>).</article-title><source>Bulletin de l’Academie Polonaise des Sciences, Serie des Sciences Biologiques</source><volume>18</volume>(<issue>12</issue>): <fpage>759</fpage>–<lpage>765</lpage>.</mixed-citation></ref><ref id="B19"><mixed-citation xmlns:xlink="http://www.w3.org/1999/xlink" xlink:type="simple"><person-group><name name-style="western"><surname>Song</surname><given-names>YH</given-names></name><name name-style="western"><surname>Li</surname><given-names>ZZ</given-names></name><name name-style="western"><surname>Xiong</surname><given-names>KN</given-names></name></person-group> (<year>2011</year>) <article-title>Two new species of the genus <italic><tp:taxon-name><tp:taxon-name-part taxon-name-part-type="genus">Mitjaevia</tp:taxon-name-part></tp:taxon-name></italic> Dworakowska from China (<tp:taxon-name><tp:taxon-name-part taxon-name-part-type="order">Hemiptera</tp:taxon-name-part></tp:taxon-name>: <tp:taxon-name><tp:taxon-name-part taxon-name-part-type="family">Cicadellidae</tp:taxon-name-part></tp:taxon-name>: <tp:taxon-name><tp:taxon-name-part taxon-name-part-type="subfamily">Typhlocybinae</tp:taxon-name-part></tp:taxon-name>).</article-title><source>Zootaxa</source><volume>2805</volume>: <fpage>26</fpage>–<lpage>30</lpage>. <ext-link xlink:type="simple" ext-link-type="doi" xlink:href="10.11646/zootaxa.2805.1.2">https://doi.org/10.11646/zootaxa.2805.1.2</ext-link></mixed-citation></ref><ref id="B9"><mixed-citation xmlns:xlink="http://www.w3.org/1999/xlink" xlink:type="simple"><person-group><name name-style="western"><surname>Dmitriev</surname><given-names>D</given-names></name></person-group> (<year>2020</year>) An online interactive key and searchable database of <tp:taxon-name><tp:taxon-name-part taxon-name-part-type="suborder">Auchenorrhyncha</tp:taxon-name-part></tp:taxon-name> (<tp:taxon-name><tp:taxon-name-part taxon-name-part-type="order">Hemiptera</tp:taxon-name-part></tp:taxon-name>). <ext-link xlink:type="simple" ext-link-type="uri" xlink:href="http://dmitriev.speciesfile.org/">http://dmitriev.speciesfile.org/</ext-link></mixed-citation></ref><ref id="B8"><mixed-citation xmlns:xlink="http://www.w3.org/1999/xlink" xlink:type="simple"><person-group><name name-style="western"><surname>Dlabola</surname><given-names>J</given-names></name></person-group> (<year>1964</year>) <article-title>Die Zikaden Afghanistans (<tp:taxon-name><tp:taxon-name-part taxon-name-part-type="suborder">Homoptera</tp:taxon-name-part></tp:taxon-name>, <tp:taxon-name><tp:taxon-name-part taxon-name-part-type="suborder">Auchenorrhyncha</tp:taxon-name-part></tp:taxon-name> II. Teil). Ergebnisse der Sammelreisen von Dr. H.G. Amsel, G. Ebert, Dr. Erichson, J. Klapperich und Dr. K. Lindberg.</article-title><source>Mitteilungen der Münchner Entomologischen Gesellschaft</source><volume>54</volume>: <fpage>237</fpage>–<lpage>255</lpage>.</mixed-citation></ref><ref id="B17"><mixed-citation xmlns:xlink="http://www.w3.org/1999/xlink" xlink:type="simple"><person-group><name name-style="western"><surname>Sharma</surname><given-names>B</given-names></name></person-group> (<year>1984</year>) <article-title>On some <tp:taxon-name><tp:taxon-name-part taxon-name-part-type="subfamily">Typhlocybinae</tp:taxon-name-part></tp:taxon-name> from Kishtwar, Jammu &amp; Kashmir (India), with description of five new species (<tp:taxon-name><tp:taxon-name-part taxon-name-part-type="suborder">Homoptera</tp:taxon-name-part></tp:taxon-name>, <tp:taxon-name><tp:taxon-name-part taxon-name-part-type="suborder">Auchenorrhyncha</tp:taxon-name-part></tp:taxon-name>, <tp:taxon-name><tp:taxon-name-part taxon-name-part-type="family">Cicadellidae</tp:taxon-name-part></tp:taxon-name>).</article-title><source>Reichenbachia</source><volume>22</volume>(<issue>3</issue>): <fpage>31</fpage>–<lpage>40</lpage>.</mixed-citation></ref><ref id="B15"><mixed-citation xmlns:xlink="http://www.w3.org/1999/xlink" xlink:type="simple"><person-group><name name-style="western"><surname>Korolevskaya</surname><given-names>LL</given-names></name></person-group> (<year>1976</year>) <article-title>Leafhoppers of the genus <italic><tp:taxon-name><tp:taxon-name-part taxon-name-part-type="genus">Mitjaevia</tp:taxon-name-part></tp:taxon-name></italic> Dworakowska, I 1970 (<tp:taxon-name><tp:taxon-name-part taxon-name-part-type="suborder">Homoptera</tp:taxon-name-part></tp:taxon-name>, <tp:taxon-name><tp:taxon-name-part taxon-name-part-type="subfamily">Typhlocybinae</tp:taxon-name-part></tp:taxon-name>) from Tadzhikistan.</article-title><source>Izvestiia Akademii nauk Tadzhikskoi SSR (Otdelenie biologicheskikh nauk)</source><volume>3</volume>(<issue>64</issue>): <fpage>41</fpage>–<lpage>44</lpage>.</mixed-citation></ref><ref id="B12"><mixed-citation xmlns:xlink="http://www.w3.org/1999/xlink" xlink:type="simple"><person-group><name name-style="western"><surname>Dworakowska</surname><given-names>I</given-names></name></person-group> (<year>1980</year>) <article-title>On some <tp:taxon-name><tp:taxon-name-part taxon-name-part-type="subfamily">Typhlocybinae</tp:taxon-name-part></tp:taxon-name> from India (<tp:taxon-name><tp:taxon-name-part taxon-name-part-type="suborder">Homoptera</tp:taxon-name-part></tp:taxon-name>, <tp:taxon-name><tp:taxon-name-part taxon-name-part-type="suborder">Auchenorrhyncha</tp:taxon-name-part></tp:taxon-name>, <tp:taxon-name><tp:taxon-name-part taxon-name-part-type="family">Cicadellidae</tp:taxon-name-part></tp:taxon-name>).</article-title><source>Entomologische Abhandlungen Staatliches Museum für Tierkunde in Dresden</source><volume>43</volume>(<issue>8</issue>): <fpage>151</fpage>–<lpage>201</lpage>.</mixed-citation></ref><ref id="B14"><mixed-citation xmlns:xlink="http://www.w3.org/1999/xlink" xlink:type="simple"><person-group><name name-style="western"><surname>Dworakowska</surname><given-names>I</given-names></name><name name-style="western"><surname>Viraktamath</surname><given-names>CA</given-names></name></person-group> (<year>1975</year>) <article-title>On some <tp:taxon-name><tp:taxon-name-part taxon-name-part-type="subfamily">Typhlocybinae</tp:taxon-name-part></tp:taxon-name> from India (<tp:taxon-name><tp:taxon-name-part taxon-name-part-type="suborder">Auchenorrhyncha</tp:taxon-name-part></tp:taxon-name>, <tp:taxon-name><tp:taxon-name-part taxon-name-part-type="family">Cicadellidae</tp:taxon-name-part></tp:taxon-name>). Bulletin de l’Academie Polonaise des Sciences.</article-title><source>(Serie des Sciences Biologiques)</source><volume>23</volume>(<issue>8</issue>): <fpage>521</fpage>–<lpage>530</lpage>.</mixed-citation></ref></ref-list></tp:taxon-treatment>
