# Supplementary material for: Two new species of the leafhopper genus Mitjaevia Dworakowska from China (Hemiptera, Cicadellidae, Typhlocybinae)
Source: Zookeys. 2020 Aug 27;964:31–40. doi: 10.3897/zookeys.964.48655 (PMC7471134; doi:10.3897/zookeys.964.48655)
Supplement: XML Treatment for Mitjaevia shibingensis [file zookeys.964.48655-treatment2.xml]

<!DOCTYPE tp:taxon-treatment
  PUBLIC "-//TaxonX//DTD Taxonomic Treatment Publishing DTD v0 20100105//EN" "tax-treatment-NSO.dtd">
<tp:taxon-treatment xmlns:tp="http://www.plazi.org/taxpub"><tp:treatment-meta><kwd-group><label>Taxon classification</label><kwd><named-content xmlns:xlink="http://www.w3.org/1999/xlink" content-type="kingdom">Animalia</named-content></kwd><kwd><named-content xmlns:xlink="http://www.w3.org/1999/xlink" content-type="order">Hemiptera</named-content></kwd><kwd><named-content xmlns:xlink="http://www.w3.org/1999/xlink" content-type="family">Cicadellidae</named-content></kwd></kwd-group><mixed-citation publication-type="journal"><person-group><name><surname>Chen</surname><given-names>Xiaoxiao</given-names></name><name><surname>Song</surname><given-names>Yuehua</given-names></name></person-group><article-title>Two new species of the leafhopper genus <italic><tp:taxon-name><tp:taxon-name-part taxon-name-part-type="genus" reg="Mitjaevia">Mitjaevia</tp:taxon-name-part></tp:taxon-name></italic> Dworakowska from China (<tp:taxon-name><tp:taxon-name-part taxon-name-part-type="order">Hemiptera</tp:taxon-name-part></tp:taxon-name>, <tp:taxon-name><tp:taxon-name-part taxon-name-part-type="family">Cicadellidae</tp:taxon-name-part></tp:taxon-name>, <tp:taxon-name><tp:taxon-name-part taxon-name-part-type="subfamily">Typhlocybinae</tp:taxon-name-part></tp:taxon-name>)</article-title><source>Zookeys</source><day>27</day><month>8</month><year>2020</year><volume>964</volume><fpage>31</fpage><lpage>40</lpage><pub-id pub-id-type="doi">10.3897/zookeys.964.48655</pub-id></mixed-citation></tp:treatment-meta><tp:nomenclature><tp:taxon-name><object-id xmlns:xlink="http://www.w3.org/1999/xlink" content-type="arpha" xlink:type="simple">EF29F1BC-0D8F-5681-82B6-E2722E65174B</object-id>
            <tp:taxon-name-part taxon-name-part-type="genus" reg="Mitjaevia">Mitjaevia</tp:taxon-name-part>
            <tp:taxon-name-part taxon-name-part-type="species" reg="shibingensis">shibingensis</tp:taxon-name-part>
            <object-id xmlns:xlink="http://www.w3.org/1999/xlink" content-type="zoobank" xlink:type="simple">http://zoobank.org/A8734F83-DBCD-4741-92C5-F2CF7AA083AC</object-id>
          </tp:taxon-name><tp:taxon-status xmlns:xlink="http://www.w3.org/1999/xlink" xlink:type="simple">sp. nov.</tp:taxon-status><xref ref-type="fig" rid="F1">Figs 1–7</xref><xref ref-type="fig" rid="F2">, 15–27</xref></tp:nomenclature><tp:treatment-sec sec-type="description" id="SECID0ECKAE"><title>Description.</title><p>Vertex pale yellow, with pair of small black apical spots and two irregular markings at sides of coronal suture (Figs <xref ref-type="fig" rid="F1">1</xref>, <xref ref-type="fig" rid="F1">3</xref>). Face pale brownish yellow, anteclypeus with apical half dark brown; frontoclypeus with brownish black patches at sides basally (Fig. <xref ref-type="fig" rid="F1">4</xref>). Pronotum mostly dark brown, with pair of symmetrical brownish yellow oval impressed patches medially, showing brownish yellow near anterior margin (Figs <xref ref-type="fig" rid="F1">1</xref>, <xref ref-type="fig" rid="F1">3</xref>). Scutellum orange yellow, with brown irregular elliptical spot at base medially (Figs <xref ref-type="fig" rid="F1">1</xref>, <xref ref-type="fig" rid="F1">3</xref>). Forewing with orangey and gray patches (Fig. <xref ref-type="fig" rid="F1">6</xref>).</p><fig id="F1" position="float" orientation="portrait"><object-id xmlns:xlink="http://www.w3.org/1999/xlink" content-type="doi" xlink:type="simple">10.3897/zookeys.964.48655.figures1-14</object-id><object-id xmlns:xlink="http://www.w3.org/1999/xlink" content-type="arpha" xlink:type="simple">AF505907-D265-57BD-B193-52F7307C00FD</object-id><label>Figures 1–14.</label><caption><p>Species of <italic><tp:taxon-name><tp:taxon-name-part taxon-name-part-type="genus" reg="Mitjaevia">Mitjaevia</tp:taxon-name-part></tp:taxon-name></italic><bold>1–7</bold><italic><tp:taxon-name><tp:taxon-name-part taxon-name-part-type="genus" reg="Mitjaevia">Mitjaevia</tp:taxon-name-part> <tp:taxon-name-part taxon-name-part-type="species" reg="shibingensis">shibingensis</tp:taxon-name-part></tp:taxon-name></italic> sp. nov. <bold>1</bold> habitus, dorsal view <bold>2</bold> habitus, lateral view <bold>3</bold> head and thorax, dorsal view <bold>4</bold> face <bold>5</bold> style and connective, ventral view, aedeagus lateral view <bold>6</bold> forewing <bold>7</bold> hindwing <bold>8–14</bold><italic><tp:taxon-name><tp:taxon-name-part taxon-name-part-type="genus" reg="Mitjaevia">Mitjaevia</tp:taxon-name-part> <tp:taxon-name-part taxon-name-part-type="species" reg="dworakowskae">dworakowskae</tp:taxon-name-part></tp:taxon-name></italic> sp. nov. <bold>8</bold> habitus, dorsal view <bold>9</bold> habitus, lateral view <bold>10</bold> head and thorax, dorsal view <bold>11</bold> face <bold>12</bold> style and connective, ventral view, aedeagus lateral view <bold>13</bold> forewing <bold>14</bold> hindwing.</p></caption><graphic xmlns:xlink="http://www.w3.org/1999/xlink" xlink:href="zookeys-964-031-g001.jpg" position="float" orientation="portrait" xlink:type="simple" id="oo_446363.jpg"><uri content-type="original_file" xlink:type="simple">https://binary.pensoft.net/fig/446363</uri></graphic></fig><p>Abdominal apodemes small, not extended to hind margin of 3<sup>rd</sup> sternite (Fig. <xref ref-type="fig" rid="F2">15</xref>). Male genitalia with subgenital plate relatively short, broadened basally, provided with two long macrosetae at midlength on lateral surface and numerous peg-like setae along dorsal margin basally to near midlength; several microsetae scattered on apical portion (Fig. <xref ref-type="fig" rid="F2">17</xref>). Style elongate, with subapical extension laterally, lateral lobe moderately large (Fig. <xref ref-type="fig" rid="F2">18</xref>). Aedeagal shaft narrow tapered to narrowly rounded apex in lateral view, gonopore arising near midlength on ventral surface; basal apodeme reduced; preatrium well developed (Figs <xref ref-type="fig" rid="F2">19</xref>, <xref ref-type="fig" rid="F2">20</xref>). Connective moderately broadly Y-shaped, central lobe well developed (Fig. <xref ref-type="fig" rid="F2">21</xref>). Female 7<sup>th</sup> sternite as in Fig. <xref ref-type="fig" rid="F2">24</xref>. Valvula I elongate, curved dorsad and evenly tapered from base to apex, finely strigate along dorsal margin of apical 1/5 (Fig. <xref ref-type="fig" rid="F2">25</xref>). Valvulae II elongate, slightly expanded blade-like to near apex, thereafter tapered to down-turned apex, with few dorsal roundish teeth distally on right branch (Fig. <xref ref-type="fig" rid="F2">26</xref>). Valvula III tapered distally to narrowly rounded apex (Fig. <xref ref-type="fig" rid="F2">27</xref>).</p><fig id="F2" position="float" orientation="portrait"><object-id xmlns:xlink="http://www.w3.org/1999/xlink" content-type="doi" xlink:type="simple">10.3897/zookeys.964.48655.figures15-27</object-id><object-id xmlns:xlink="http://www.w3.org/1999/xlink" content-type="arpha" xlink:type="simple">6D447FC8-82ED-5913-A41D-4A355F470FB6</object-id><label>Figures 15–27.</label><caption><p><italic><tp:taxon-name><tp:taxon-name-part taxon-name-part-type="genus" reg="Mitjaevia">Mitjaevia</tp:taxon-name-part> <tp:taxon-name-part taxon-name-part-type="species" reg="shibingensis">shibingensis</tp:taxon-name-part></tp:taxon-name></italic> sp. nov. <bold>15</bold> abdominal apodemes <bold>16</bold> male pygofer, lateral view <bold>17</bold> subgenital plate, lateral view <bold>18</bold> style <bold>19</bold> aedeagus, ventral view <bold>20</bold> aedeagus, lateral view <bold>21</bold> connective <bold>22</bold> male pygofer dorsal appendage <bold>23</bold> male pygofer dorsal appendage <bold>24</bold> female 7<sup>th</sup> sternite <bold>25</bold> valvula I <bold>26</bold> valvulae II <bold>27</bold> valvula III.</p></caption><graphic xmlns:xlink="http://www.w3.org/1999/xlink" xlink:href="zookeys-964-031-g002.jpg" position="float" orientation="portrait" xlink:type="simple" id="oo_446364.jpg"><uri content-type="original_file" xlink:type="simple">https://binary.pensoft.net/fig/446364</uri></graphic></fig></tp:treatment-sec><tp:treatment-sec sec-type="description" id="SECID0EUQAE"><title>Measurement.</title><p>Body length, males 2.6–2.8 mm, females 2.7–2.8 mm.</p></tp:treatment-sec><tp:treatment-sec sec-type="Specimen examined" id="SECID0EZQAE"><title>Specimen examined.</title><p><bold><italic>Holotype</italic></bold> ♂: China, Guizhou Prov., Shibing, 27 V 2019, coll. Zhouwei Yuan, Chao Tan and Xiaowei Yuan. <bold><italic>Paratypes</italic></bold>: 14♂♂, 55♀♀, same data as holotype.</p></tp:treatment-sec><tp:treatment-sec sec-type="remarks" id="SECID0EHRAE"><title>Remarks.</title><p>This species has a similar shaped aedeagus to <italic><tp:taxon-name><tp:taxon-name-part taxon-name-part-type="genus" reg="Mitjaevia">M.</tp:taxon-name-part> <tp:taxon-name-part taxon-name-part-type="species" reg="korolevskayae">korolevskayae</tp:taxon-name-part></tp:taxon-name></italic> but the style has a preapical extension (“heel”) and a smaller lateral lobe.</p></tp:treatment-sec><tp:treatment-sec sec-type="etymology" id="SECID0EYRAE"><title>Etymology.</title><p>The new species is named after its type locality: “Shibing”, Guizhou Province.</p></tp:treatment-sec></tp:taxon-treatment>
