# Supplementary material for: Two new species of the leafhopper genus Mitjaevia Dworakowska from China (Hemiptera, Cicadellidae, Typhlocybinae)
Source: Zookeys. 2020 Aug 27;964:31–40. doi: 10.3897/zookeys.964.48655 (PMC7471134; doi:10.3897/zookeys.964.48655)
Supplement: XML Treatment for Mitjaevia dworakowskae [file zookeys.964.48655-treatment3.xml]

<!DOCTYPE tp:taxon-treatment
  PUBLIC "-//TaxonX//DTD Taxonomic Treatment Publishing DTD v0 20100105//EN" "tax-treatment-NSO.dtd">
<tp:taxon-treatment xmlns:tp="http://www.plazi.org/taxpub"><tp:treatment-meta><kwd-group><label>Taxon classification</label><kwd><named-content xmlns:xlink="http://www.w3.org/1999/xlink" content-type="kingdom">Animalia</named-content></kwd><kwd><named-content xmlns:xlink="http://www.w3.org/1999/xlink" content-type="order">Hemiptera</named-content></kwd><kwd><named-content xmlns:xlink="http://www.w3.org/1999/xlink" content-type="family">Cicadellidae</named-content></kwd></kwd-group><mixed-citation publication-type="journal"><person-group><name><surname>Chen</surname><given-names>Xiaoxiao</given-names></name><name><surname>Song</surname><given-names>Yuehua</given-names></name></person-group><article-title>Two new species of the leafhopper genus <italic><tp:taxon-name><tp:taxon-name-part taxon-name-part-type="genus" reg="Mitjaevia">Mitjaevia</tp:taxon-name-part></tp:taxon-name></italic> Dworakowska from China (<tp:taxon-name><tp:taxon-name-part taxon-name-part-type="order">Hemiptera</tp:taxon-name-part></tp:taxon-name>, <tp:taxon-name><tp:taxon-name-part taxon-name-part-type="family">Cicadellidae</tp:taxon-name-part></tp:taxon-name>, <tp:taxon-name><tp:taxon-name-part taxon-name-part-type="subfamily">Typhlocybinae</tp:taxon-name-part></tp:taxon-name>)</article-title><source>Zookeys</source><day>27</day><month>8</month><year>2020</year><volume>964</volume><fpage>31</fpage><lpage>40</lpage><pub-id pub-id-type="doi">10.3897/zookeys.964.48655</pub-id></mixed-citation></tp:treatment-meta><tp:nomenclature><tp:taxon-name><object-id xmlns:xlink="http://www.w3.org/1999/xlink" content-type="arpha" xlink:type="simple">9F1FEF78-030E-5541-9588-2936A2917C06</object-id>
            <tp:taxon-name-part taxon-name-part-type="genus" reg="Mitjaevia">Mitjaevia</tp:taxon-name-part>
            <tp:taxon-name-part taxon-name-part-type="species" reg="dworakowskae">dworakowskae</tp:taxon-name-part>
            <object-id xmlns:xlink="http://www.w3.org/1999/xlink" content-type="zoobank" xlink:type="simple">http://zoobank.org/AE8B70FC-D3C5-4F7E-ACA6-1B23044AAB49</object-id>
          </tp:taxon-name><tp:taxon-status xmlns:xlink="http://www.w3.org/1999/xlink" xlink:type="simple">sp. nov.</tp:taxon-status><xref ref-type="fig" rid="F1">Figs 8–14</xref><xref ref-type="fig" rid="F3">, 28–41</xref></tp:nomenclature><tp:treatment-sec sec-type="description" id="SECID0ENTAE"><title>Description.</title><p>Vertex light yellow, with two pairs of irregular black preapical spots distributed symmetrically (Figs <xref ref-type="fig" rid="F1">8</xref>, <xref ref-type="fig" rid="F1">10</xref>). Face milky yellow, anteclypeus with central area brownish; frontoclypeus with brownish black patches at sides basally (Fig. <xref ref-type="fig" rid="F1">11</xref>). Pronotum mostly black, with pair of symmetrical pale-yellow oval impressed patches medially, also showing pale yellow near anterior margin (Figs <xref ref-type="fig" rid="F1">8</xref>, <xref ref-type="fig" rid="F1">10</xref>). Scutellum milky yellow, with longitudinal black stripe between scutellar suture and apex (Figs <xref ref-type="fig" rid="F1">8</xref>, <xref ref-type="fig" rid="F1">10</xref>). Forewing with brown and brownish yellow patches (Fig. <xref ref-type="fig" rid="F1">13</xref>).</p><p>Abdominal apodemes small, not extended beyond hind margin of 3<sup>rd</sup> sternite (Fig. <xref ref-type="fig" rid="F3">28</xref>). Male genitalia with subgenital plate laterally with 3 macrosetae at midlength and three more distal shorter macrosetae, dorsal peg-like setae restricted to central part (Fig. <xref ref-type="fig" rid="F3">30</xref>). Style elongate with preapical extension on inner surface, lateral lobe large (Figs <xref ref-type="fig" rid="F3">31</xref>, <xref ref-type="fig" rid="F3">32</xref>). Aedeagal shaft narrow slightly sinuate and tapered to acute apex in lateral view with gonopore arising near midlength of ventral surface; basal apodeme reduced (Figs <xref ref-type="fig" rid="F3">33</xref>, <xref ref-type="fig" rid="F3">34</xref>). Connective broadly Y-shaped, central lobe slender (Fig. <xref ref-type="fig" rid="F3">35</xref>). Female 7<sup>th</sup> as in Fig. <xref ref-type="fig" rid="F3">38</xref>. Valvulae as in previous species (Figs <xref ref-type="fig" rid="F3">39–41</xref>).</p><fig id="F3" position="float" orientation="portrait"><object-id xmlns:xlink="http://www.w3.org/1999/xlink" content-type="doi" xlink:type="simple">10.3897/zookeys.964.48655.figures28-41</object-id><object-id xmlns:xlink="http://www.w3.org/1999/xlink" content-type="arpha" xlink:type="simple">2E6201D6-1B33-5E28-B1D3-D25FAF4F0A0C</object-id><label>Figures 28–41.</label><caption><p><italic><tp:taxon-name><tp:taxon-name-part taxon-name-part-type="genus" reg="Mitjaevia">Mitjaevia</tp:taxon-name-part> <tp:taxon-name-part taxon-name-part-type="species" reg="dworakowskae">dworakowskae</tp:taxon-name-part></tp:taxon-name></italic> sp. nov. <bold>28</bold> abdominal apodemes <bold>29</bold> male pygofer lobe, lateral view <bold>30</bold> subgenital plate <bold>31</bold> style <bold>32</bold> style <bold>33</bold> aedeagus, ventral view <bold>34</bold> aedeagus, lateral view <bold>35</bold> connective <bold>36</bold> pygofer dorsal appendage <bold>37</bold> pygofer dorsal appendage <bold>38</bold> female 7<sup>th</sup> sternite <bold>39</bold> valvula I <bold>40</bold> valvulae II <bold>41</bold> valvula III.</p></caption><graphic xmlns:xlink="http://www.w3.org/1999/xlink" xlink:href="zookeys-964-031-g003.jpg" position="float" orientation="portrait" xlink:type="simple" id="oo_446365.jpg"><uri content-type="original_file" xlink:type="simple">https://binary.pensoft.net/fig/446365</uri></graphic></fig></tp:treatment-sec><tp:treatment-sec sec-type="description" id="SECID0ETXAE"><title>Measurement.</title><p>Body length, males 2.3–2.4 mm, females 2.4–2.5 mm.</p></tp:treatment-sec><tp:treatment-sec sec-type="Specimen examined" id="SECID0EYXAE"><title>Specimen examined.</title><p><bold><italic>Holotype</italic></bold> ♂: China, Guizhou Prov., Shibing, 27.V.2019, coll. Zhouwei Yuan, Chao Tan and Xiaowei Yuan. <bold><italic>Paratypes</italic></bold>: 14♂♂, 19♀♀, same data as holotype.</p></tp:treatment-sec><tp:treatment-sec sec-type="remarks" id="SECID0EGYAE"><title>Remarks.</title><p>This species can be distinguished by the narrow and slightly sinuate aedeagal shaft in lateral view and the style with a subapical extension on the inner surface with a greatly enlarged lateral lobe.</p></tp:treatment-sec><tp:treatment-sec sec-type="etymology" id="SECID0ELYAE"><title>Etymology.</title><p>This species is named for Dr Irina Dworakowska in recognition of her immense contribution to taxonomy of World <tp:taxon-name><tp:taxon-name-part taxon-name-part-type="subfamily">Typhlocybinae</tp:taxon-name-part></tp:taxon-name>.</p><fig id="F4" position="float" orientation="portrait"><object-id xmlns:xlink="http://www.w3.org/1999/xlink" content-type="doi" xlink:type="simple">10.3897/zookeys.964.48655.figures42-49</object-id><object-id xmlns:xlink="http://www.w3.org/1999/xlink" content-type="arpha" xlink:type="simple">77F53CB1-A842-5208-A234-3B96DEB7B868</object-id><label>Figures 42–49.</label><caption><p>Species of Chinese <italic><tp:taxon-name><tp:taxon-name-part taxon-name-part-type="genus" reg="Mitjaevia">Mitjaevia</tp:taxon-name-part></tp:taxon-name></italic><bold>42, 43</bold><italic><tp:taxon-name><tp:taxon-name-part taxon-name-part-type="genus" reg="Mitjaevia">M.</tp:taxon-name-part> <tp:taxon-name-part taxon-name-part-type="species" reg="protuberanta">protuberanta</tp:taxon-name-part></tp:taxon-name></italic> Song, Li &amp; Xiong <bold>42</bold> aedeagus, ventral view <bold>43</bold> aedeagus, lateral view <bold>44, 45</bold><italic><tp:taxon-name><tp:taxon-name-part taxon-name-part-type="genus" reg="Mitjaevia">M.</tp:taxon-name-part> <tp:taxon-name-part taxon-name-part-type="species" reg="wangwushana">wangwushana</tp:taxon-name-part></tp:taxon-name></italic> Song, Li &amp; Xiong <bold>44</bold> aedeagus, ventral view <bold>45</bold> aedeagus, lateral view <bold>46, 47</bold><italic><tp:taxon-name><tp:taxon-name-part taxon-name-part-type="genus" reg="Mitjaevia">M.</tp:taxon-name-part> <tp:taxon-name-part taxon-name-part-type="species" reg="tappana">tappana</tp:taxon-name-part></tp:taxon-name></italic> Chiang &amp; Knight <bold>46</bold> aedeagus, ventral view <bold>47</bold> aedeagus, lateral view <bold>48, 49</bold><italic><tp:taxon-name><tp:taxon-name-part taxon-name-part-type="genus" reg="Mitjaevia">M.</tp:taxon-name-part> <tp:taxon-name-part taxon-name-part-type="species" reg="nanaoensis">nanaoensis</tp:taxon-name-part></tp:taxon-name></italic> Chiang &amp; Knight <bold>48</bold> aedeagus, ventral view <bold>49</bold> aedeagus, lateral view (Figs <bold>42–45</bold>, from original; Figs <bold>46–49</bold>, redrawn from <xref ref-type="bibr" rid="B4">Chiang and Knight 1990</xref>).</p></caption><graphic xmlns:xlink="http://www.w3.org/1999/xlink" xlink:href="zookeys-964-031-g004.jpg" position="float" orientation="portrait" xlink:type="simple" id="oo_446366.jpg"><uri content-type="original_file" xlink:type="simple">https://binary.pensoft.net/fig/446366</uri></graphic></fig></tp:treatment-sec><tp:treatment-sec><!--Section generated to contain objects referenced in tp:taxon-treatment.--><fig id="F1" position="float" orientation="portrait"><object-id xmlns:xlink="http://www.w3.org/1999/xlink" content-type="doi" xlink:type="simple">10.3897/zookeys.964.48655.figures1-14</object-id><object-id xmlns:xlink="http://www.w3.org/1999/xlink" content-type="arpha" xlink:type="simple">AF505907-D265-57BD-B193-52F7307C00FD</object-id><label>Figures 1–14.</label><caption><p>Species of <italic><tp:taxon-name><tp:taxon-name-part taxon-name-part-type="genus" reg="Mitjaevia">Mitjaevia</tp:taxon-name-part></tp:taxon-name></italic><bold>1–7</bold><italic><tp:taxon-name><tp:taxon-name-part taxon-name-part-type="genus" reg="Mitjaevia">Mitjaevia</tp:taxon-name-part> <tp:taxon-name-part taxon-name-part-type="species" reg="shibingensis">shibingensis</tp:taxon-name-part></tp:taxon-name></italic> sp. nov. <bold>1</bold> habitus, dorsal view <bold>2</bold> habitus, lateral view <bold>3</bold> head and thorax, dorsal view <bold>4</bold> face <bold>5</bold> style and connective, ventral view, aedeagus lateral view <bold>6</bold> forewing <bold>7</bold> hindwing <bold>8–14</bold><italic><tp:taxon-name><tp:taxon-name-part taxon-name-part-type="genus" reg="Mitjaevia">Mitjaevia</tp:taxon-name-part> <tp:taxon-name-part taxon-name-part-type="species" reg="dworakowskae">dworakowskae</tp:taxon-name-part></tp:taxon-name></italic> sp. nov. <bold>8</bold> habitus, dorsal view <bold>9</bold> habitus, lateral view <bold>10</bold> head and thorax, dorsal view <bold>11</bold> face <bold>12</bold> style and connective, ventral view, aedeagus lateral view <bold>13</bold> forewing <bold>14</bold> hindwing.</p></caption><graphic xmlns:xlink="http://www.w3.org/1999/xlink" xlink:href="zookeys-964-031-g001.jpg" position="float" orientation="portrait" xlink:type="simple" id="oo_446363.jpg"><uri content-type="original_file" xlink:type="simple">https://binary.pensoft.net/fig/446363</uri></graphic></fig></tp:treatment-sec><ref-list><ref id="B4"><mixed-citation xmlns:xlink="http://www.w3.org/1999/xlink" xlink:type="simple"><person-group><name name-style="western"><surname>Chiang</surname><given-names>CC</given-names></name><name name-style="western"><surname>Knight</surname><given-names>WJ</given-names></name></person-group> (<year>1990</year>) <article-title>Studies on Taiwanese <tp:taxon-name><tp:taxon-name-part taxon-name-part-type="subfamily">Typhlocybinae</tp:taxon-name-part></tp:taxon-name> (<tp:taxon-name><tp:taxon-name-part taxon-name-part-type="suborder">Homoptera</tp:taxon-name-part></tp:taxon-name>: <tp:taxon-name><tp:taxon-name-part taxon-name-part-type="family">Cicadellidae</tp:taxon-name-part></tp:taxon-name>) (IV) tribe <tp:taxon-name><tp:taxon-name-part taxon-name-part-type="tribe">Erythroneurini</tp:taxon-name-part></tp:taxon-name>.</article-title><source>Bulletin of the National Museum of Natural Science Number</source><volume>2</volume>: <fpage>223</fpage>–<lpage>225</lpage>.</mixed-citation></ref></ref-list></tp:taxon-treatment>
